# Supplementary material for: Single-cell transcriptomics and functional validation revealed PLEKHA5-L as a promoter of growth and migration in brain metastatic melanoma cells
Source: Front Oncol. 2025 Apr 28;15:1560954. doi: 10.3389/fonc.2025.1560954 (PMC12066752; doi:10.3389/fonc.2025.1560954)
Supplement: Supplementary file 1 [file Table1.xlsx]

## Sheet: samples
Sample	ID	Sex	Grade	Group
S1	GSM4147093	M	69	P
S2	GSM4147094	M	66	P
S3	GSM4147095	M	77	P
S4	GSM4147096	F	74	P
S5	GSM5645888	F	42	BM
S6	GSM5645889	M	65	BM
S7	GSM5645890	F	68	BM
S1-S4: GSE139829
S5-S7: GSE186344
